# Supplementary material for: Photoinduced Porcine Gelatin Cross-Linking by Homobi- and Homotrifunctional Tetrazoles
Source: Gels. 2021 Aug 20;7(3):124. doi: 10.3390/gels7030124 (PMC8395868; doi:10.3390/gels7030124)
Supplement: Supplementary file 1 [file gels-07-00124-s001.zip]

Archive with 1 entries (1 files):
- gels-1323594 Supplementary Materials.pdf
